# Supplementary material for: Thermo-Optical Characterization of Therminol55 Based MXene–Al2O3 Hybridized Nanofluid and New Correlations for Thermal Properties
Source: Nanomaterials (Basel). 2022 May 30;12(11):1862. doi: 10.3390/nano12111862 (PMC9182443; doi:10.3390/nano12111862)
Supplement: Supplementary file 1 [file nanomaterials-12-01862-s001.zip]

Archive with 1 entries (1 files):
- nanomaterials-1646108-supplementary.pdf
